# Supplementary material for: Prevalence of Sarcopenia and Its Impact on Cardiovascular Events and Mortality among Dialysis Patients: A Systematic Review and Meta-Analysis
Source: Nutrients. 2022 Sep 30;14(19):4077. doi: 10.3390/nu14194077 (PMC9572026; doi:10.3390/nu14194077)
Supplement: Supplementary file 1 [file nutrients-14-04077-s001.zip]

Archive with 1 entries (1 files):
- nutrients-1899156-supplementary.pdf
